# Supplementary material for: Genetic Parameter and Hyper-Parameter Estimation Underlie Nitrogen Use Efficiency in Bread Wheat
Source: Int J Mol Sci. 2023 Sep 19;24(18):14275. doi: 10.3390/ijms241814275 (PMC10531695; doi:10.3390/ijms241814275)
Supplement: Supplementary file 1 [file ijms-24-14275-s001.zip]

Archive with 1 entries (1 files):
- ijms-2574711-supplementary.pdf
